# Supplementary material for: Transvenous Lead Extraction Using Mechanical Rotational Dilator Sheaths: A 19-Year Single-Center Experience from a Pediatric Cardiology Center
Source: J Cardiovasc Dev Dis. 2026 Jun 7;13(6):253. doi: 10.3390/jcdd13060253 (PMC13300455; doi:10.3390/jcdd13060253)
Supplement: Supplementary file 1 [file jcdd-13-00253-s001.zip]

Archive with 1 entries (1 files):
- jcdd-4312768-supplementary.pdf
